# Supplementary material for: RsMYB8-RsMYB73 module positively regulates parthenocarpic fruitsetting via elevating RsGA3ox9 expression in seedless chestnut rose (Rosa sterilis)
Source: Hortic Res. 2025 Oct 20;13(1):uhaf277. doi: 10.1093/hr/uhaf277 (PMC12881858; doi:10.1093/hr/uhaf277)
Supplement: Web_Material_uhaf277 [file web_material_uhaf277.zip › Supplementary Tables.xlsx]

## Sheet: Table S1
Fruit traits under H2O and GA4+7 treatment
Treatment Traits	H2O	GA4+7
Transverse diameter (mm)	24.61 ± 0.66	29.98 ± 0.49 **
Lateral diameter (mm)	26.41 ± 0.43	32.11 ± 0.64 **
Single fruit weight (g)	5.00 ± 0.16	9.17 ± 0.54 **

## Sheet: Table S2
Seven important indicators for the 43 RsGAoxs
Gene name	Number of the genome	Number of amino acids	Molecular weight	Isoelectric point	Instability index	Aliphatic index	Hydrophilicity	Subcellular localization
RsGA2ox1	RsA300337	573	64885.3	5.8	59.61	82.86	-0.34	Cytoplasm
RsGA2ox2	RsA301245	334	37163.6	7	32.17	87.57	-0.19	Nucleus
RsGA2ox3	RsA302426	337	37795.8	5.81	43.62	80.12	-0.33	Chloroplast
RsGA2ox4	RsA303458	329	37658.8	5.96	55.62	81.16	-0.33	Nucleus
RsGA2ox5	RsA404024	348	38491	5.61	41.25	87.36	-0.07	Nucleus
RsGA2ox6	RsA405897	333	37832.1	6.42	47.49	82.25	-0.31	Nucleus
RsGA2ox7	RsA603626	346	38148.3	6.02	47.08	83.64	-0.28	Nucleus
RsGA2ox8	RsB300312	399	45557.6	6.04	57.87	77.94	-0.39	Nucleus
RsGA2ox9	RsB300770	334	37137.5	6.03	37.86	87.87	-0.17	Nucleus
RsGA2ox10	RsB301694	337	37855.9	5.69	43.28	79.82	-0.31	Chloroplast
RsGA2ox11	RsB302451	329	37699.7	5.96	52.28	78.18	-0.36	Nucleus
RsGA2ox12	RsB403058	319	35302.2	6.25	43.36	84.61	-0.18	Nucleus
RsGA2ox13	RsB404702	333	37660.8	6.18	48.51	82.85	-0.3	Nucleus
RsGA2ox14	RsB602165	338	37315.3	6.02	47.3	81.6	-0.29	Nucleus
RsGA3ox1	RsA100510	353	39832.5	6.46	42.74	90.57	-0.28	Nucleus
RsGA3ox2	RsA104987	359	40248.1	6.51	46.19	92.37	-0.22	Nucleus
RsGA3ox3	RsA206608	343	38226.1	5.5	35.56	89.83	-0.12	Cytoplasm
RsGA3ox4	RsA206673	655	73347	8.63	41.04	86.76	-0.24	Nucleus
RsGA3ox5	RsA206675	265	29700.7	8.72	30.05	97.06	0.04	Cytoplasm
RsGA3ox6	RsA702221	339	37974.7	5.6	35.7	93.16	-0.14	Cytoplasm
RsGA3ox7	RsA702224	624	69954.4	8.85	38.06	88.43	-0.19	Cytoplasm
RsGA3ox8	RsB100433	349	39285.9	6.34	41.06	90.52	-0.26	Nucleus
RsGA3ox9	RsB104249	359	40249.1	6.4	46.11	93.45	-0.19	Nucleus
RsGA3ox10	RsB204255	339	37685.4	5.77	38.05	88.58	-0.14	Cytoplasm
RsGA3ox11	RsB204317	317	34963.8	6.49	39.68	83	-0.22	Nucleus
RsGA3ox12	RsB503436	369	41811.9	5.76	36.24	91.41	-0.19	Nucleus
RsGA3ox13	RsB701639	339	38121.8	5.72	34.65	90.88	-0.16	Cytoplasm
RsGA3ox14	RsB701640	341	37907.4	6.17	35.15	90.03	-0.14	Nucleus
RsGA20ox1	RsA206165	373	41781.4	6.92	34.4	79.73	-0.32	Chloroplast
RsGA20ox2	RsA703514	378	42804.7	5.66	28.53	75.53	-0.33	Nucleus
RsGA20ox3	RsA703517	340	38621.6	7.17	35.97	95.41	-0.06	Cytoplasm
RsGA20ox4	RsA703519	376	42694.4	5.73	37.03	74.63	-0.39	Cytoplasm
RsGA20ox5	RsA703521	383	43361.3	5.45	34.64	79.9	-0.31	Cytoplasm
RsGA20ox6	RsA703717	274	31142.4	8.88	29.48	73.61	-0.43	Cytoplasm
RsGA20ox7	RsA703722	373	42386.1	5.55	34.52	78.63	-0.33	Cytoplasm
RsGA20ox8	RsA705570	342	38942.2	5.53	40.87	71.02	-0.4	Nucleus
RsGA20ox9	RsB203861	406	45553.6	6.21	37.31	77.56	-0.33	Chloroplast
RsGA20ox10	RsB702610	267	30464.7	5.98	19.65	74.79	-0.29	Cytoplasm
RsGA20ox11	RsB702613	253	28709.4	6.14	37.53	73.95	-0.47	Nucleus
RsGA20ox12	RsB702614	703	79431.2	6.91	40.46	90.5	-0.16	Chloroplast
RsGA20ox13	RsB702615	376	42601.3	5.37	34.62	78.27	-0.37	Cytoplasm
RsGA20ox14	RsB702818	375	42399.2	5.89	34.12	79.01	-0.32	Cytoplasm
RsGA20ox15	RsB702824	373	42315.1	5.89	35.17	78.12	-0.35	Cytoplasm

## Sheet: Table S3
Raw data of endogenous hormones in seedless chestnut rose
	IAA (ng/g FW)	GAs (ng/g FW)	CKs (ng/g FW)	ABA (ng/g FW)	SAs (ng/g FW)	JAs (ng/g FW)
RS1-1	4.10501	1.93495	1.97982	2798.92	1643.72	3844.3
RS1-2	4.31069	1.86114	2.00185	2685.75	1596.22	3759.35
RS1-3	4.24464	1.88644	1.93693	2699.23	1615.14	3856.61
RS2-1	2.51454	2.01342	3.58077	3242.49	1709.8	2379.9
RS2-2	2.31405	1.98577	3.56867	3039.01	1786.96	2175.23
RS2-3	2.19733	1.99374	3.76506	3160.45	1793.61	2381.67
RS3-1	0.714946	9.8807	1.12195	1422.47	614.628	197.256
RS3-2	0.756923	10.8242	1.15513	1350.33	655.591	209.124
RS3-3	0.739319	11.1102	1.19338	1562.75	675.193	215.689
RS4-1	0.583373	20.5765	1.43181	1062.94	621.747	93.788
RS4-2	0.55968	19.952	1.33367	1090.54	604.801	94.5669
RS4-3	0.629654	18.644	1.32846	942.593	543.159	90.7073

## Sheet: Table S4
The primer sequences in all experimental assays
Primers	Sequence(5'-3')	Description
RsGA3ox9-F	ATGCCTGTAAGAATCTCCGATG	Gene Cloning
RsGA3ox9-R	CTAATCCATTTGGTCAATTAGAGGA
RsGA3ox9-35S-F	acgggggacgagctcggtaccATGCCTGTAAGAATCTCCGATGC	Construction into Vector pCambia1300-35S and pCambia1300-35S-EGFP
RsGA3ox9-35S-R	tgcctgcaggtcgactctagaCTAATCCATTTGGTCAATTAGAGGATC
RsGA3ox9-VIGS-F	agaaggcctccatggggatccATGCCTGTAAGAATCTCCGATGC	Construction into Vector pTRV2
RsGA3ox9-VIGS-R	ggcctcgagacgcgtgagctcGAAGAGGCTTCGACAAGTTGATTC
proRsGA3ox9-pHIS2-F	gactcactatagggcgaattcCTATCAGTTCCCTAATTCAGTTATAATATTATATT	Construction into Vector pHIS2
proRsGA3ox9-pHIS2-R	gattcgcgaacgcgtgagctcATTGAGAATGTTGCTGTGATGTTAAG
RsMYB3-AD-F	gagtggccattatggcccgggATGGATAGCGAATCGGTTCAGC	Gene Cloning and Construction into Vector pGADT7-Rec
RsMYB3-AD-R	gccgacatgttttttcccgggTTATGAAAGCTTGGGTATACCAAAGT
RsMYB8-AD-F	gagtggccattatggcccgggATGGAGAAGGCAAATGGAGAAA	Gene Cloning and Construction into Vector pGADT7-Rec
RsMYB8-AD-R	gccgacatgttttttcccgggTTAGGTACTATTTTCTTAGCCCAGCC
RsMYB73-AD-F	gagtggccattatggcccgggATGGCTGTGAATCGCAAGGA	Gene Cloning and Construction into Vector pGADT7-Rec
RsMYB73-AD-R	gccgacatgttttttcccgggTCACTCAATCCTGCTGATCCCA
proRsGA3ox9-0800-F	cttgatatcgaattcctgcagCTATCAGTTCCCTAATTCAGTTATAATATTATATT	Construction into Vector pGreenII 0800-LUC
proRsGA3ox9-0800-R	cgctctagaactagtggatccATTGAGAATGTTGCTGTGATGTTAAG
RsMYB3-62SK-F	cgcggtggcggccgctctagaATGGATAGCGAATCGGTTCAGC	Construction into Vector pGreenII-62SK
RsMYB3-62SK-R	ttcctgcagcccgggggatccTTATGAAAGCTTGGGTATACCAAAGT
RsMYB8-62SK-F	cgcggtggcggccgctctagaATGGAGAAGGCAAATGGAGAAA	Construction into Vector pGreenII-62SK
RsMYB8-62SK-R	ttcctgcagcccgggggatccTTAGGTACTATTTTCTTAGCCCAGCC
RsMYB73-62SK-F	cgcggtggcggccgctctagaATGGCTGTGAATCGCAAGGA	Construction into Vector pGreenII-62SK
RsMYB73-62SK-R	ttcctgcagcccgggggatccTCACTCAATCCTGCTGATCCCA
RsMYB3-BD-F	atggccatggaggccgaattcATGGATAGCGAATCGGTTCAGC	Construction into Vector pGBKT7
RsMYB3-BD-R	atgcggccgctgcaggtcgacTTATGAAAGCTTGGGTATACCAAAGT
RsMYB8-BD-F	atggccatggaggccgaattcATGGAGAAGGCAAATGGAGAAA	Construction into Vector pGBKT7
RsMYB8-BD-R	atgcggccgctgcaggtcgacTTAGGTACTATTTTCTTAGCCCAGCC
RsMYB73-BD-F	atggccatggaggccgaattcATGGCTGTGAATCGCAAGGA	Construction into Vector pGBKT7
RsMYB73-BD-R	atgcggccgctgcaggtcgacTCACTCAATCCTGCTGATCCCA
RsMYB8-nLuc-F	gagaacacgggggacgagctcATGGAGAAGGCAAATGGAGAAA	Construction into Vector pCambia1300-nLuc
RsMYB8-nLuc-R	agccaccgccccgggacgcgtGGTACTATTTTCTTAGCCCAGCCCAG
RsMYB73-cLuc-F	cgagaagctcgagtagtcgacATGGCTGTGAATCGCAAGGA	Construction into Vector pCambia1300-cLuc
RsMYB73-cLuc-R	agccaccgccccgggacgcgtCTCAATCCTGCTGATCCCAATT
RsMYB3-EGFP-F	acgggggacgagctcggtaccATGGATAGCGAATCGGTTCAGC	Construction into Vector pCambia1300-35S-EGFP
RsMYB3-EGFP-R	tggcgcgccgggccctctagaTGAAAGCTTGGGTATACCAAAGTG
RsMYB8-EGFP-F	acgggggacgagctcggtaccATGGAGAAGGCAAATGGAGAAA	Construction into Vector pCambia1300-35S-EGFP
RsMYB8-EGFP-R	tggcgcgccgggccctctagaGGTACTATTTTCTTAGCCCAGCCA
RsMYB73-EGFP-F	acgggggacgagctcggtaccATGGCTGTGAATCGCAAGGA	Construction into Vector pCambia1300-35S-EGFP
RsMYB73-EGFP-R	tggcgcgccgggccctctagaCTCAATCCTGCTGATCCCAATT
RsGA3ox9-qPCR-F	CGGGCCAAAAGGTGACTTTG	qPCR
RsGA3ox9-qPCR-R	GACATTGTGGTACACCCCGT
RsActin-F	GTGCTTGACTCTGGTGATGG	Reference for qPCR
RsActin-R	CTCCAGCTCCTGCTCATAATC
SlGAPDH-F	CTGCTCTCTCAGTAGCCAACAC	Reference for qPCR
SlGAPDH-R	CTTCCTCCAATAGCAGAGGTTT
